# Supplementary material for: Assessing the efficacy of cash incentive policies in enhancing remittance inflows: Evidence from Bangladesh
Source: PLoS One. 2025 Feb 12;20(2):e0318342. doi: 10.1371/journal.pone.0318342 (PMC11819592; doi:10.1371/journal.pone.0318342)
Supplement: S1 Dataset — (CSV) [file pone.0318342.s004.csv]

Year	ln TRI	Exchange Rate	General Inflation Rate	Food Inflation	Non Food Inflation	Interest Rate of Schedule Banks on Advances
Jul-13	7.122027597	77.76	7.85	8.14	7.4	13.63
Aug-13	6.913508696	77.75	7.39	8.09	6.35	13.56
Sep-13	6.933130585	77.75	7.13	7.93	5.94	13.51
Oct-13	7.115322141	77.75	7.03	8.38	5.02	13.42
Nov-13	6.967391177	77.75	7.15	8.55	5.08	13.42
Dec-13	7.098549177	77.75	7.35	9	4.88	13.45
Jan-14	7.139390672	77.75	7.5	8.81	5.53	13.39
Feb-14	7.067456242	77.75	7.44	8.84	5.37	13.4
Mar-14	7.161327157	77.71	7.48	8.96	5.26	13.36
Apr-14	7.115232756	77.66	7.46	8.95	5.23	13.25
May-14	7.10318225	77.64	7.48	9.09	5.16	13.23
Jun-14	7.159828308	77.63	6.97	8	5.45	13.1
Jul-14	7.308187745	77.59	7.04	7.94	5.71	12.84
Aug-14	7.068487113	77.46	6.92	7.67	5.76	12.75
Sep-14	7.203606394	77.4	6.84	7.63	5.63	12.58
Oct-14	6.925624666	77.4	6.6	7.16	5.74	12.49
Nov-14	7.075766598	77.51	6.21	6.44	5.84	12.49
Dec-14	7.150748515	77.86	6.11	5.86	6.48	12.46
Jan-15	7.125484198	77.87	6.04	6.07	6.01	12.32
Feb-15	7.081372395	77.8	6.14	6.11	6.2	12.23
Mar-15	7.199162903	77.8	6.27	6.37	6.12	11.93
Apr-15	7.168186908	77.8	6.32	6.48	6.08	11.88
May-15	7.186727026	77.8	6.19	6.23	6.14	11.82
Jun-15	7.271939954	77.8	6.25	6.32	6.15	11.67
Jul-15	7.236742429	77.8	6.36	6.07	6.8	11.57
Aug-15	7.085918201	77.8	6.17	6.06	6.35	11.51
Sep-15	7.207163333	77.8	6.24	5.92	6.73	11.48
Oct-15	7.001664478	77.82	6.19	5.89	6.67	11.35
Nov-15	7.04096537	78.53	6.05	5.72	6.56	11.27
Dec-15	7.179765182	78.78	6.1	5.48	7.05	11.18
Jan-16	7.048073588	78.5	6.07	4.33	8.74	11.05
Feb-16	7.035497446	78.55	5.62	3.77	8.46	10.91
Mar-16	7.158973036	78.41	5.65	3.89	8.36	10.78
Apr-16	7.082674506	78.4	5.61	3.84	8.34	10.64
May-16	7.102071281	78.4	5.45	3.81	7.92	10.57
Jun-16	7.290204202	78.4	5.53	4.23	7.5	10.39
Jul-16	6.913250154	78.4	5.4	4.35	6.98	10.32
Aug-16	7.076324369	78.4	5.37	4.3	7	10.24
Sep-16	6.962849341	78.4	5.53	5.1	6.19	10.11
Oct-16	6.918685328	78.4	5.57	5.56	5.58	10.03
Nov-16	6.857903051	78.54	5.38	5.41	5.33	9.94
Dec-16	6.865609492	78.8	5.03	5.38	4.49	9.93
Jan-17	6.91718072	78.86	5.15	6.53	3.1	9.85
Feb-17	6.846677429	79.24	5.31	6.84	3.07	9.77
Mar-17	6.982417383	79.54	5.39	6.89	3.18	9.7
Apr-17	6.996352065	79.84	5.47	6.94	3.3	9.62
May-17	7.144888517	80.49	5.76	7.37	3.44	9.66
Jun-17	7.102178317	80.59	5.94	7.51	3.67	9.56
Jul-17	7.017120764	80.63	5.57	6.95	3.53	9.51
Aug-17	7.25741165	80.69	5.89	7.32	3.75	9.46
Sep-17	6.753286215	80.74	6.12	7.87	3.44	9.45
Oct-17	7.058560369	80.82	6.04	7.62	3.61	9.39
Nov-17	7.102293573	81.26	5.91	7.09	4.1	9.3
Dec-17	7.059462977	82.55	5.83	7.13	3.85	9.35
Jan-18	7.229686593	82.82	5.88	7.62	3.23	9.42
Feb-18	7.046716901	82.92	5.72	7.27	3.36	9.55
Mar-18	7.169942605	82.96	5.68	7.09	3.52	9.7
Apr-18	7.193933722	82.97	5.63	7.03	3.49	9.89
May-18	7.316534888	83.38	5.57	6.56	4.08	9.96
Jun-18	7.233007665	83.7	5.54	5.98	4.87	9.95
Jul-18	7.184007276	83.75	5.51	6.18	4.49	9.71
Aug-18	7.252089387	83.75	5.48	5.97	4.73	9.63
Sep-18	7.038485251	83.75	5.43	5.42	5.45	9.54
Oct-18	7.122148659	83.82	5.4	5.08	5.9	9.47
Nov-18	7.073642529	83.87	5.37	5.29	5.49	9.5
Dec-18	7.095818653	83.9	5.35	5.28	5.45	9.49
Jan-19	7.376013636	83.94	5.42	5.33	5.57	9.49
Feb-19	7.183665838	84.04	5.47	5.44	5.51	9.49
Mar-19	7.285287196	84.21	5.55	5.72	5.29	9.5
Apr-19	7.268432204	84.33	5.58	5.54	5.64	9.46
May-19	7.466319085	84.49	5.63	5.49	5.84	9.51
Jun-19	7.221251286	84.5	5.52	5.4	5.71	9.58
