# Supplementary material for: Assessing the efficacy of cash incentive policies in enhancing remittance inflows: Evidence from Bangladesh
Source: PLoS One. 2025 Feb 12;20(2):e0318342. doi: 10.1371/journal.pone.0318342 (PMC11819592; doi:10.1371/journal.pone.0318342)
Supplement: S2 Dataset — (CSV) [file pone.0318342.s005.csv]

Year	ln TRI	Exchange Rate	General Inflation Rate	Food Inflation	Non Food Inflation	Interest Rate of Schedule Banks on Advances
Jul-19	7.376314115	84.5	5.62	5.42	5.94	9.59
Aug-19	7.275691575	84.5	5.49	5.27	5.82	9.6
Sep-19	7.297707346	84.5	5.54	5.3	5.92	9.56
Oct-19	7.403469295	84.67	5.47	5.49	5.45	9.58
Nov-19	7.349378724	84.78	6.05	6.41	5.47	9.63
Dec-19	7.433477397	84.9	5.75	5.88	5.55	9.68
Jan-20	7.401493745	84.9	5.57	5.12	6.3	9.66
Feb-20	7.280834927	84.95	5.46	4.97	6.23	9.62
Mar-20	7.151689205	84.95	5.48	4.87	6.45	9.58
Apr-20	6.996644891	84.95	5.96	5.91	6.04	8.29
May-20	7.316282361	84.95	5.35	5.09	5.75	8.18
Jun-20	7.513507373	84.92	6.02	6.54	5.22	7.95
Jul-20	7.862578025	84.81	5.53	5.7	5.28	7.79
Aug-20	7.582707939	84.84	5.68	6.08	5.05	7.82
Sep-20	7.673711374	84.8	5.97	6.5	5.12	7.79
Oct-20	7.650720667	84.8	6.44	7.34	5	7.67
Nov-20	7.63951722	84.8	5.52	5.73	5.19	7.62
Dec-20	7.625912095	84.8	5.29	5.34	5.21	7.61
Jan-21	7.581673768	84.8	5.02	5.23	4.69	7.56
Feb-21	7.484700049	84.8	5.32	5.42	5.17	7.48
Mar-21	7.555371478	84.8	5.47	5.51	5.39	7.45
Apr-21	7.634163139	84.8	5.56	5.57	5.55	7.4
May-21	7.682956988	84.8	5.26	4.87	5.86	7.4
Jun-21	7.570860691	84.81	5.64	5.45	5.94	7.33
Jul-21	7.534490184	84.8	5.36	5.08	5.8	7.3
Aug-21	7.501137371	84.95	5.54	5.16	6.13	7.24
Sep-21	7.453973143	85.26	5.59	5.21	6.19	7.24
Oct-21	7.406631796	85.61	5.7	5.22	6.48	7.15
Nov-21	7.348394462	85.78	5.98	5.43	6.87	7.15
Dec-21	7.39674012	85.8	6.05	5.46	7	7.18
