# Supplementary material for: Assessing the efficacy of cash incentive policies in enhancing remittance inflows: Evidence from Bangladesh
Source: PLoS One. 2025 Feb 12;20(2):e0318342. doi: 10.1371/journal.pone.0318342 (PMC11819592; doi:10.1371/journal.pone.0318342)
Supplement: S3 Dataset — (CSV) [file pone.0318342.s006.csv]

Year	Total Remittances (Million USD)
13-Jul	1239.0
13-Aug	1005.8
13-Sep	1025.7
13-Oct	1230.7
13-Nov	1061.5
13-Dec	1210.2
14-Jan	1260.7
14-Feb	1173.2
14-Mar	1288.6
14-Apr	1230.6
14-May	1215.8
14-Jun	1286.7
14-Jul	1492.5
14-Aug	1174.4
14-Sep	1344.3
14-Oct	1018.0
14-Nov	1183.0
14-Dec	1275.1
15-Jan	1243.3
15-Feb	1189.6
15-Mar	1338.3
15-Apr	1297.5
15-May	1321.8
15-Jun	1439.3
15-Jul	1389.6
15-Aug	1195.0
15-Sep	1349.1
15-Oct	1098.5
15-Nov	1142.5
15-Dec	1312.6
16-Jan	1150.6
16-Feb	1136.3
16-Mar	1285.6
16-Apr	1191.2
16-May	1214.5
16-Jun	1465.9
16-Jul	1005.5
16-Aug	1183.6
16-Sep	1056.6
16-Oct	1011.0
16-Nov	951.4
16-Dec	958.7
17-Jan	1009.5
17-Feb	940.8
17-Mar	1077.5
17-Apr	1092.6
17-May	1267.6
17-Jun	1214.6
17-Jul	1115.6
17-Aug	1418.6
17-Sep	856.9
17-Oct	1162.8
17-Nov	1214.8
17-Dec	1163.8
18-Jan	1379.8
18-Feb	1149.1
18-Mar	1299.8
18-Apr	1331.3
18-May	1505.0
18-Jun	1384.4
18-Jul	1318.2
18-Aug	1411.1
18-Sep	1139.7
18-Oct	1239.1
18-Nov	1180.4
18-Dec	1206.9
19-Jan	1597.2
19-Feb	1317.7
19-Mar	1458.7
19-Apr	1434.3
19-May	1748.2
19-Jun	1368.2
19-Jul	1597.7
19-Aug	1444.8
19-Sep	1476.9
19-Oct	1641.7
19-Nov	1555.2
19-Dec	1691.7
20-Jan	1638.4
20-Feb	1452.2
20-Mar	1276.3
20-Apr	1093.0
20-May	1504.6
20-Jun	1832.6
20-Jul	2598.2
20-Aug	1963.9
20-Sep	2151.1
20-Oct	2102.2
20-Nov	2078.7
20-Dec	2050.7
21-Jan	1961.9
21-Feb	1780.6
21-Mar	1911.0
21-Apr	2067.6
21-May	2171.0
21-Jun	1940.8
21-Jul	1871.5
21-Aug	1810.1
21-Sep	1726.7
21-Oct	1646.9
21-Nov	1553.7
21-Dec	1630.7
