# Supplementary material for: Assessing the efficacy of cash incentive policies in enhancing remittance inflows: Evidence from Bangladesh
Source: PLoS One. 2025 Feb 12;20(2):e0318342. doi: 10.1371/journal.pone.0318342 (PMC11819592; doi:10.1371/journal.pone.0318342)
Supplement: S4 Dataset — (XLSX) [file pone.0318342.s007.xlsx]

## Sheet: Sheet1
Year	USA& UK Remittance Inflow (Million USD)	Southeast Asia Remittance Inflow (Million USD)	Middle East Remittance Inflow (Million USD)
2013-07-01	297.929	121.205	680.374
2013-08-01	224.561	95.3145	564.217
2013-09-01	244.751	95.2302	563.931
2013-10-01	310.282	129.601	641.455
2013-11-01	230.593	113.251	604.617
2013-12-01	252.443	132.132	690.719
2014-01-01	280.722	139.751	694.215
2014-02-01	260.531	121.61	664.811
2014-03-01	286.845	136.352	719.632
2014-04-01	289.122	135.156	660.138
2014-05-01	258.595	134.362	678.392
2014-06-01	288.23	139.83	706.821
2014-07-01	358.403	175.312	775.907
2014-08-01	236.837	127.423	654.135
2014-09-01	293.892	151.771	734.595
2014-10-01	207.388	125.285	556.563
2014-11-01	227.184	140.459	674.162
2014-12-01	249.508	142.043	733.625
2015-01-01	235.608	159.015	698.023
2015-02-01	244.48	156.1	657.52
2015-03-01	274.52	153.47	761.64
2015-04-01	254.11	160.28	736.15
2015-05-01	286.81	168.85	718.36
2015-06-01	323.801	164.96	771.532
2015-07-01	317.4	170.78	732.36
2015-08-01	270.05	135.15	642.17
2015-09-01	323.673	140.101	712.097
2015-10-01	236.535	116.562	603.752
2015-11-01	258.111	134.076	614.15
2015-12-01	305.368	145.579	702.045
2016-01-01	240.112	123.851	632.536
2016-02-01	237.105	131.483	631.014
2016-03-01	277.11	158.086	701.407
2016-04-01	260.27	151.58	633.35
2016-05-01	245.16	146.29	664.93
2016-06-01	305.08	159.86	786.12
2016-07-01	168.97	133.86	571.59
2016-08-01	217.23	147.07	642.02
2016-09-01	212.76	128.06	554.58
2016-10-01	175.53	127.2	561.7
2016-11-01	181.45	111.56	514.7
2016-12-01	182.277	105.124	527.82
2017-01-01	200.733	104.766	529.082
2017-02-01	198.288	91.4246	497.99
2017-03-01	229.179	101.7	569.189
2017-04-01	225.543	104.047	589.352
2017-05-01	244.399	123.259	688.867
2017-06-01	260.624	126.522	620.811
2017-07-01	226.769	100.425	594.632
2017-08-01	316.995	130.146	721.873
2017-09-01	195.349	81.8353	434.705
2017-10-01	241.051	112.68	620.331
2017-11-01	269.893	113.543	634.551
2017-12-01	210.785	111.623	650.126
2018-01-01	303.172	136.852	695.688
2018-02-01	224.009	127.119	609.497
2018-03-01	252.25	130.84	714.36
2018-04-01	283.816	123.677	728.13
2018-05-01	299.117	133.567	846.737
2018-06-01	280.293	135.062	772.789
2018-07-01	235.032	123.386	745.345
2018-08-01	261.61	142.05	793.4
2018-09-01	204.59	117.71	624.97
2018-10-01	222.971	118.435	697.733
2018-11-01	208.439	114.345	660.628
2018-12-01	236.08	113.24	648.58
2019-01-01	303.746	143.053	884.278
2019-02-01	243.465	124.263	744.195
2019-03-01	265.654	132.967	836.651
2019-04-01	249.023	139.572	804.89
2019-05-01	347.319	156.874	985.597
2019-06-01	240.57	140.07	777.89
2019-07-01	277.439	150.329	923.406
2019-08-01	281.84	140.62	797.39
2019-09-01	269.33	135.73	832.64
2019-10-01	346.041	139.69	909.052
2019-11-01	322.194	151.552	856.83
2019-12-01	340.714	157.737	908.903
2020-01-01	363.18	166.53	856.99
2020-02-01	319.177	139.919	792.763
2020-03-01	260.85	133.2	696.3
2020-04-01	252.38	83.6	631.96
2020-05-01	367.8	134.06	837.81
2020-06-01	367.333	155.727	1076.02
2020-07-01	527.562	318.388	1415.83
2020-08-01	366.776	256.467	1059.56
2020-09-01	437.023	221.457	1189.11
2020-10-01	447.332	234.016	1129.04
2020-11-01	452.303	246.081	1077.25
2020-12-01	435.482	214.821	1052.72
2021-01-01	438.656	190.062	1031.64
2021-02-01	420.363	187.182	899.587
2021-03-01	479.885	174.002	980.39
2021-04-01	527.816	209.182	1033.33
2021-05-01	514.272	226.601	1112.86
2021-06-01	437.915	148.998	1052.6
2021-07-01	441.839	148.646	1000.93
2021-08-01	423.381	133.944	966.216
2021-09-01	444.993	119.908	873.247
2021-10-01	437.271	114.083	821.31
2021-11-01	410.306	98.6942	786.334
2021-12-01	414.83	107.01	807.86
